# Supplementary material for: The Olfactory Receptor Olfr25 Mediates Sperm Dysfunction Induced by Low-Dose Bisphenol A through the CatSper-Ca2+ Signaling Pathway
Source: Toxics. 2024 Jun 20;12(6):442. doi: 10.3390/toxics12060442 (PMC11209571; doi:10.3390/toxics12060442)
Supplement: Supplementary file 1 [file toxics-12-00442-s001.zip]

Archive with 1 entries (1 files):
- toxics-2996774-supplementary.pdf
